# Supplementary material for: Real‐world application of a fast stool DNA test for colorectal cancer screening in primary screening positive population
Source: Cancer Med. 2022 Dec 5;12(7):7689–98. doi: 10.1002/cam4.5521 (PMC10134307; doi:10.1002/cam4.5521)
Supplement: Supplementary file 1 — Appendix S1. [file CAM4-12-7689-s001.xlsx]

## Sheet: Sheet1
Supplemental Table1. Risk score calculation formula for ColoDefense2.0.
Risk score
		SDC2
		No Ct	Ct ≥ 40	Ct < 40
SEPT9	No Ct	0	1	3
	Ct ≥ 38	1	2	4
	Ct < 38	3	4	5
